# Supplementary material for: A deficiency screen of the 3rd chromosome for dominant modifiers of the Drosophila ER integral membrane protein, Jagunal
Source: G3 (Bethesda). 2023 Mar 18;13(7):jkad059. doi: 10.1093/g3journal/jkad059 (PMC10320142; doi:10.1093/g3journal/jkad059)
Supplement: jkad059_Supplementary_Data [file jkad059_supplementary_data.zip]

Archive with 5 entries (5 files):
- Figure_S1_G3-2022-403897.tif
- Figure_S2_G3-2022-403897.tif
- Supplemental_Material_Legends_G3-2022-403897.docx
- Table_S1_G3-2022-403897.docx
- Table_S2_G3-2022-403897.docx
